# Supplementary material for: Superfluorinated, Highly Water-Soluble Polyphosphazenes as Potential 19F Magnetic Resonance Imaging (MRI) Contrast Agents
Source: J Funct Biomater. 2024 Feb 10;15(2):40. doi: 10.3390/jfb15020040 (PMC10890119; doi:10.3390/jfb15020040)
Supplement: Supplementary file 1 [file jfb-15-00040-s001.zip]

Archive with 1 entries (1 files):
- jfb-2782139-supplementary.pdf
